# Supplementary material for: Leg Dominance as a Risk Factor for Lower-Limb Injuries in Downhill Skiers—A Pilot Study into Possible Mechanisms
Source: Int J Environ Res Public Health. 2019 Sep 13;16(18):3399. doi: 10.3390/ijerph16183399 (PMC6765833; doi:10.3390/ijerph16183399)
Supplement: Supplementary file 1 [file ijerph-16-03399-s001.zip]

Archive with 3 entries (2 files):
- ijerph-557388-Supplementary materials/
- ijerph-557388-Supplementary materials/Supplementary Video 1_PM_FirmSurface.mp4
- ijerph-557388-Supplementary materials/Supplementary Video 2_PM_SoftSurface.mp4
